# Supplementary material for: Communication between cancer cell subtypes by exosomes contributes to nasopharyngeal carcinoma metastasis and poor prognosis
Source: Precis Clin Med. 2024 Sep 23;7(3):pbae018. doi: 10.1093/pcmedi/pbae018 (PMC11427951; doi:10.1093/pcmedi/pbae018)
Supplement: pbae018_Supplemental_Files [file pbae018_supplemental_files.zip]

Archive with 4 entries (4 files):
- Supplementary Figure1.docx
- supplementary_table_1.docx
- supplementary_table_2.docx
- supplementary_table_3.docx
